# Supplementary material for: Improved Inpatient Care through Greater Patient–Doctor Contact under the Hospitalist Management Approach: A Real-Time Assessment
Source: Int J Environ Res Public Health. 2021 May 26;18(11):5718. doi: 10.3390/ijerph18115718 (PMC8198090; doi:10.3390/ijerph18115718)
Supplement: Supplementary file 1 [file ijerph-18-05718-s001.zip]

Archive with 1 entries (1 files):
- ijerph-1194376-supplementary.pdf
